# Supplementary material for: The Thermo-Oxidative Behavior of Cotton Coated with an Intumescent Flame Retardant Glycine-Derived Polyamidoamine: A Multi-Technique Study
Source: Polymers (Basel). 2021 Dec 14;13(24):4382. doi: 10.3390/polym13244382 (PMC8707849; doi:10.3390/polym13244382)
Supplement: Supplementary file 1 [file polymers-13-04382-s001.zip]

Archive with 1 entries (1 files):
- polymers-1492706-supplementary.pdf
